# Supplementary material for: Extraperitoneal Robot-Assisted Laparoscopic Radical Prostatectomy in Continuous Spinal Anesthesia: A New Approach to an Established Technique
Source: Medicina (Kaunas). 2024 Dec 1;60(12):1973. doi: 10.3390/medicina60121973 (PMC11676725; doi:10.3390/medicina60121973)
Supplement: Supplementary file 1 [file medicina-60-01973-s001.zip]

Archive with 1 entries (1 files):
- medicina-3299834-supplementary.pdf
